# Supplementary material for: Resurgent Na+ currents promote ultrafast spiking in projection neurons that drive fine motor control
Source: Nat Commun. 2021 Nov 19;12:6762. doi: 10.1038/s41467-021-26521-3 (PMC8604930; doi:10.1038/s41467-021-26521-3)
Supplement: Supplementary file 4 — Source Data [file 41467_2021_26521_MOESM4_ESM.xlsx]

## Sheet: Fig2e
	Voltage (mV)	15			0			-15			-30			-45			-60			-75
		RA	Caudal		RA	Caudal		RA	Caudal		RA	Caudal		RA	Caudal		RA	Caudal		RA	Caudal
		-2.2e-10	-1.75292e-10		-6.2e-10	-1.84e-10		-1.2e-09	-2.91e-10		-2.2e-09	-5.93e-10		-3.1e-09	-4.59e-10		-1.3e-09	-3.19e-10		-8.5e-10	-6.36e-11
		-3.12e-10	-4.25814e-10		-5.84e-10	-5.99e-10		-1.01e-09	-8.56e-10		-2e-09	-8.08e-10		-2.96e-09	-6.68e-10		-1.48e-09	-6.19e-10		-8.93e-10	-5.92e-10
		-1.149e-10	-4.32795e-10		-4.966e-10	-6.93e-10		-1.077e-09	-9.05e-10		-2.35e-09	-7.26e-10		-3.461e-09	-6.57e-10		-2.655e-09	-6.37e-10		-1.084e-09	-6.47e-10
		-3.1e-10	-3.60216e-10		-9.6e-10	-5.23e-10		-1.9e-09	-6.25e-10		-3.9e-09	-5.84e-10		-5.3e-09	-4.11e-10		-2.3e-09	-4.02e-10		-1.2e-09	-3.49e-10
		-3.3e-10	-5.73125e-10		-8.5e-10	-8e-10		-1.6e-09	-1.09e-09		-3.1e-09	-8.91e-10		-3.9e-09	-7.73e-10		-2.5e-09	-7.29e-10		-1.4e-09	-6.88e-10
		-2.837e-10	-4.30417e-10		-6.124e-10	-6.45e-10		-1.422e-09	-9.53e-10		-3.134e-09	-8.55e-10		-2.826e-09	-5.96e-10		-6.793e-10	-5.09e-10		-3.426e-10	-4.71e-10
		-2.4e-10	-3.83205e-10		-5.1e-10	-5.89e-10		-9.3e-10	-9.47e-10		-1.8e-09	-1.06e-09		-2.2e-09	-6.96e-10		-8.6e-10	-3.22e-10		-8.1e-10	-2.74e-10
		-4.3e-10	-4.19087e-10		-6.4e-10	-1.04e-10		-1.1e-09	-2.23e-10		-2e-09	-3.57e-10		-2.6e-09	-1.57e-10		-1.9e-09	-1.24e-10		-1.2e-09	-1.31e-10
		-2.687e-10	-2.31287e-10		-7.84e-10	-5.29e-10		-1.712e-09	-6.86e-10		-2.94e-09	-6.43e-10		-3.442e-09	-4.27e-10		-1.924e-09	-2.83e-10		-1.482e-09	-2.1e-10
		-2.7e-10	-1.91966e-10		-5.3e-10	-2.46e-10		-1.1e-09	-3.27e-10		-2.1e-09	-3.78e-10		-2.2e-09	-1.87e-10		-7.4e-10	-1.24e-10		-5e-10	-1.2e-10
		-2.4e-10			-5.7e-10	-3.02e-10		-1.1e-09	-4.03e-10		-2.1e-09	-3.76e-10		-2e-09	-3.02e-10		-1.1e-09	-2.56e-10		-7.9e-10	-2.46e-10
		-2.992e-10			-4.4e-10			-8.325e-10			-1.834e-09			-2.063e-09			-9.669e-10			-6.942e-10

## Sheet: Fig2f
		Voltage (mV)	15			0			-15			-30			-45			-60			-75
			RA	Caudal		RA	Caudal		RA	Caudal		RA	Caudal		RA	Caudal		RA	Caudal		RA	Caudal
			0.022373	0.0523149		0.062756	0.0535155		0.120494	0.0854177		0.228896	0.174215		0.313667	0.131294		0.128358	0.0886997		0.086639	0.0192296
			0.0330486	0.0338525		0.0616876	0.0478484		0.107576	0.0683849		0.212534	0.0649244		0.309472	0.0533014		0.155295	0.0490583		0.0927883	0.0468371
			0.0102738	0.0749444		0.0449512	0.12077		0.0983169	0.156121		0.214794	0.126124		0.317058	0.114849		0.244773	0.110708		0.0992665	0.113939
			0.02063	0.0904116		0.063608	0.133792		0.126078	0.160872		0.256465	0.152163		0.35787	0.105268		0.152521	0.10437		0.0773	0.0898617
			0.025909	0.0888307		0.067247	0.122578		0.127415	0.167424		0.244895	0.136612		0.315245	0.119244		0.202013	0.112004		0.112678	0.105672
			0.0232794	0.0896781		0.0502641	0.13735		0.115512	0.203714		0.255409	0.184778		0.228445	0.128464		0.0547553	0.111757		0.0277477	0.102761
			0.032894	0.0542105		0.071592	0.0836961		0.13179	0.134237		0.253268	0.149793		0.302879	0.0978996		0.120546	0.0453392		0.11406	0.0384719
			0.050122	0.00275389		0.073318	0.0164482		0.121956	0.0356143		0.228192	0.0571357		0.282645	0.0254415		0.206717	0.0200186		0.126945	0.0212681
			0.0228441	0.0588096		0.0671452	0.0745168		0.1453	0.0970424		0.246188	0.0905194		0.285384	0.0605572		0.158418	0.0402386		0.121438	0.0296872
			0.029361	0.0410384		0.05707	0.0438089		0.116363	0.0581926		0.223518	0.0671319		0.230928	0.0336752		0.079498	0.0221085		0.053512	0.0215572
			0.021875	0.0371346		0.051418	0.0579282		0.099902	0.0767181		0.187611	0.0719837		0.182912	0.0574884		0.095076	0.0487096		0.071072	0.0466809
			0.0418522			0.0608732			0.114434			0.254435			0.285668			0.132834			0.095367

## Sheet: Fig2i
		0pA			100pA			200pA			300pA			400pA			500pA			600pA
		Caudal	RA		Caudal	RA		Caudal	RA		Caudal	RA		Caudal	RA		Caudal	RA		Caudal	RA
		4	9		16	31		22	50		11	64		20	76		24	86		31	95
		0	11		9	27		19	39		27	50		28	58		31	66		30	73
		1	9		52	26		65	40		9	50		5	60		4	68		4	76
		14	13		13	34		23	54		24	70		17	84		15	95		16	105
		0	4		16	40		15	60		18	77		27	91		9	103		6	113
		0	12		22	33		17	49		6	63		5	76		6	87		8	96
		3	12		15	29		13	43		14	55		9	65		2	74		4	83
		0	7		17	38		27	56		14	72		2	84		15	96		2	106
		0	7		27	40		32	62		26	81		11	95		3	109		2	122
		0	10		34	25		12	41		4	52		3	54		2	54		3	16
		5	3		22	32		22	50		13	64		3	76		2	88		7	62
		0	6		8	0		20	17		17	40		11	40			43			95
			16			32			42			48			52			54			42
																					53

## Sheet: Fig2j
		100pA			200pA			300pA			400pA			500pA			600pA
		Caudal	RA		Caudal	RA		Caudal	RA		Caudal	RA		Caudal	RA		Caudal	RA
		21.6216	72.3327		35.0877	92.8074		30.8166	137.457		38.8349	152.091		48.7805	180.18		54.9451	192.308
		11.8413	57.3066		27.4725	54.9451		44.7427	99.7506		134.228	81.3008		67.1141	158.73		72.4638	179.373
		59.1716	44.6927		98.0392	63.2911		121.212	97.561		134.228	134.228		67.1141	162.602		156.25	176.991
		24.6609	43.2432		39.9202	132.89		55.0964	173.913		63.8978	199.005		70.4225	228.571		76.6283	243.902
		26.8817	55.7103		46.2963	112.045		61.9195	143.885		68.7285	169.492		74.6269	190.476		88.1057	203.045
		50.505	57.6369		84.0336	73.3945		101.523	135.135		118.343	164.609		122.699	195.122		138.889	212.766
		37.1747	31.0318		47.3934	85.2879		56.8182	118.694		67.5676	153.846		132.45	174.673		144.927	198.02
		23.1482	49.6894		93.0233	99.7506		116.279	138.408		125.786	180.18		141.844	216.216		150.376	228.571
		77.821	54.9451		112.994	102.828		125.786	135.593		138.889	158.73		128.205	201.005		136.986	216.216
		56.6572			82.9875	53.0504		101.01	72.4638		114.942	85.6531		68.7285	102.041		73.8007	87.7193
		30.1205			43.956	94.1176		51.0204	130.293		48.3092	159.363		105.82	171.674		116.959	192.308
		41.841			69.4444	98.2801		85.4701	152.672		100.502	171.674		93.4579	199.005		102.041	209.424
		17.1086			44.5434	93.8967		68.4931	124.611		78.7402	145.454			155.039			170.213

## Sheet: Fig3i
			RA				Caudal to RA
		age	20	35	50	adult	20	35	50	adult
			0.113228	0.0870667	0.195471	0.554143	0.120556	0.00685714	0.0835833	0.233042
			0.0675238	0.152755	0.215556	0.308238	0.0133864	0.104571	0.151857	0.181286
			0.015566	0.119881	0.322561	0.735474	0.00213043	0.0468947	0.1586	0.35765
			0.0478085	0.308481	0.345625	0.271412	0.0306471	0.312467	0.1688	0.0913158

## Sheet: Fig3j
				RA				Caudal to RA
			age	20	35	50	adult	20	35	50	adult
				0.0350877	0.25	0.470588	0.857143	0.0277778	0.0285714	0.0277778	0.0416667
				0.031746	0.285714	0.155556	0.285714	0.0227273	0	0	0
				0	0.271186	0.195122	0.789474	0	0.131579	0	0.05
				0.0212766	0.148148	0.40625	0.588235	0	0.0333333	0.0285714	0.0263158
				0.0220276	0.238762	0.306879	0.630142

## Sheet: Fig3k
		RA				Caudal to RA
	age	20	35	50	adult	20	35	50	adult
		0.141794	0.0318	0.00320588	0.0129	0.24446	0.165083	0.243735	0.329857
		0.18117	0.0529592	0.00206667	0.000190476	0.261447	0.201898	0.182267	0.331708
		0.193673	0.0751525	0.0182683	0.00247368	0.273151	0.161102	0.330585	0.384158
		0.179807	0.0331481	0.033875	0.0263333	0.312491	0.161204	0.427312	0.307476

## Sheet: Fig3l
		RA				Caudal to RA
	age	20	35	50	adult	20	35	50	adult
		0.761905	0.05	0	0	0.527778	0.314286	0.333333	0.291667
		1.08511	0	0	0	0.409091	0.392857	0.657143	0.571429
		0.698113	0.0508475	0	0	0.326087	0.447368	0.244444	0.75
		0.807018	0.0185185	0.03125	0	0.411765	0.533333	0.428571	0.236842

## Sheet: Fig4c
	Voltage (mV)	15					0					-15					-30					-45					-60					-75
	age (dph)	20	35	50	adult		20	35	50	adult		20	35	50	adult		20	35	50	adult		20	35	50	adult		20	35	50	adult		20	35	50	adult
		-1.9e-10	-5.38e-10	-2.7e-10	-2.2e-10		-1.9e-10	-6.54e-10	-4.95e-10	-6.2e-10		-2.38e-10	-8.77e-10	-9.93e-10	-1.2e-09		-1.7e-10	-9.88e-10	-1.83e-09	-2.2e-09		-1.55e-10	-8.34e-10	-2.18e-09	-3.1e-09		-1.32e-10	-8.41e-10	-7.56e-10	-1.3e-09		-1.1e-10	-8.2e-10	-5.24e-10	-8.5e-10
		-2.95e-10	-4.13e-10	-4.39e-10	-3.12e-10		-3.45e-10	-5.25e-10	-6.71e-10	-5.84e-10		-4.28e-10	-6.85e-10	-1.1e-09	-1.01e-09		-4.15e-10	-8.23e-10	-1.79e-09	-2e-09		-3.33e-10	-6.98e-10	-1.22e-09	-2.96e-09		-3.18e-10	-5.86e-10	-1.13e-09	-1.48e-09		-3.04e-10	-5.7e-10	-1.16e-09	-8.93e-10
		-3.09e-10	-1.82e-10	-4.14e-10	-1.149e-10		-3.74e-10	-2.55e-10	-5.95e-10	-4.966e-10		-4.51e-10	-3.47e-10	-8.96e-10	-1.077e-09		-4.86e-10	-5.21e-10	-1.54e-09	-2.35e-09		-3.69e-10	-3.08e-10	-2.11e-09	-3.461e-09		-3.69e-10	-2.22e-10	-1.32e-09	-2.655e-09		-3.5e-10	-2.32e-10	-9.4e-10	-1.084e-09
		-1.4e-10	-4.84e-10	-4.94e-10	-3.1e-10		-2.22e-10	-7.03e-10	-8.01e-10	-9.6e-10		-3.73e-10	-9.87e-10	-1.19e-09	-1.9e-09		-2.79e-10	-1.29e-09	-1.96e-09	-3.9e-09		-1.95e-10	-8.34e-10	-1.35e-09	-5.3e-09		-1.56e-10	-7.6e-10	-1.03e-09	-2.3e-09		-1.02e-10	-7.24e-10	-9.41e-10	-1.2e-09
		-2.34e-10	-3.81e-10	-2.18e-10	-3.3e-10		-2.95e-10	-4.43e-10	-5.56e-10	-8.5e-10		-3.66e-10	-6.55e-10	-1.05e-09	-1.6e-09		-2.99e-10	-5.45e-10	-1.88e-09	-3.1e-09		-3.18e-10	-4.52e-10	-1.59e-09	-3.9e-09		-3.25e-10	-4.47e-10	-8.1e-10	-2.5e-09		-3.56e-10	-4.29e-10	-5.26e-10	-1.4e-09
		-1.51e-10	-2.91e-10	-4.5e-10	-2.837e-10		-2.17e-10	-4.03e-10	-6.71e-10	-6.124e-10		-3.13e-10	-6.16e-10	-1.4e-09	-1.422e-09		-3.22e-10	-6.84e-10	-1.95e-09	-3.134e-09		-2.33e-10	-6.43e-10	-8.08e-10	-2.826e-09		-1.88e-10	-6.37e-10	-4.43e-10	-6.793e-10		-1.79e-10	-6.82e-10	-4.87e-10	-3.426e-10
		-2.91e-10	-7.28e-10	-4.65e-10	-2.4e-10		-3.64e-10	-1.01e-09	-7.4e-10	-5.1e-10		-5.15e-10	-1.45e-09	-1.35e-09	-9.3e-10		-5.54e-10	-2.03e-09	-2.2e-09	-1.8e-09		-3.19e-10	-1.17e-09	-1.69e-09	-2.2e-09		-3.15e-10	-1.08e-09	-5.48e-10	-8.6e-10		-2.81e-10	-1.07e-09	-4.79e-10	-8.1e-10
		-2.56e-10	-5.46e-10	-1.51e-11	-4.3e-10		-3.93e-10	-6.98e-10	-4.87e-10	-6.4e-10		-5.11e-10	-1.29e-09	-1.12e-09	-1.1e-09		-3.97e-10	-1.23e-09	-1.7e-09	-2e-09		-3.69e-10	-1.13e-09	-1.54e-09	-2.6e-09		-3.46e-10	-1.2e-09	-8.36e-10	-1.9e-09		-2.87e-10	-1.39e-09	-8.05e-10	-1.2e-09
		-4.46e-10	-3.68e-10	-8.9e-10	-2.687e-10		-5.66e-10	-6.22e-10	-1.01e-09	-7.84e-10		-7.04e-10	-1.12e-09	-1.66e-09	-1.712e-09		-5.63e-10	-1.91e-09	-2.69e-09	-2.94e-09		-5.82e-10	-1.03e-09	-1.44e-09	-3.442e-09		-5.48e-10	-6.23e-10	-9.69e-10	-1.924e-09		-5.08e-10	-5.57e-10	-8.87e-10	-1.482e-09
		-3.55e-10	-2.36e-10	-1.59e-10	-2.7e-10		-4.53e-10	-3.1e-10	-5.92e-10	-5.3e-10		-5.91e-10	-4.88e-10	-1.29e-09	-1.1e-09		-5.69e-10	-6.83e-10	-2.27e-09	-2.1e-09		-4.75e-10	-3.92e-10	-2.28e-09	-2.2e-09		-4.28e-10	-3.19e-10	-1.18e-09	-7.4e-10		-3.96e-10	-1.94e-10	-8.13e-10	-5e-10
			-4.254e-10		-2.4e-10			-6.092e-10		-5.7e-10			-1.051e-09		-1.1e-09			-1.303e-09		-2.1e-09			-5.182e-10		-2e-09			-3.956e-10		-1.1e-09			-3.233e-10		-7.9e-10
			-4.2e-10		-2.992e-10			-5.5e-10		-4.4e-10			-7.6e-10		-8.325e-10			-7.3e-10		-1.834e-09			-5.9e-10		-2.063e-09			-5.9e-10		-9.669e-10			-5.7e-10		-6.942e-10

## Sheet: Fig4d
	Voltage (mV)	15					0					-15					-30					-45					-60					-60
	age (dph)	20	35	50	adult		20	35	50	adult		20	35	50	adult		20	35	50	adult		20	35	50	adult		20	35	50	adult		20	35	50	adult
		0.0393269	0.055654	0.0283402	0.022373		0.039559	0.0676189	0.052989	0.062756		0.0495835	0.0906991	0.107444	0.120494		0.0353139	0.101573	0.201106	0.228896		0.032563	0.0853171	0.241187	0.313667		0.0276641	0.0860971	0.0840005	0.128358		0.0229705	0.0835133	0.0579825	0.086639
		0.0457891	0.0453929	0.044958	0.0330486		0.0542232	0.0581788	0.0688955	0.0616876		0.0675088	0.0759714	0.112346	0.107576		0.0656105	0.0914722	0.182001	0.212534		0.0529397	0.0775722	0.124134	0.309472		0.0505685	0.0651019	0.115028	0.155295		0.0481466	0.0631763	0.117378	0.0927883
		0.070614	0.038332	0.054117	0.0102738		0.086833	0.054352	0.077302	0.0449512		0.106545	0.07623	0.118049	0.0983169		0.115373	0.115876	0.204156	0.214794		0.08739	0.069417	0.278085	0.317058		0.086479	0.05113	0.175178	0.244773		0.082886	0.053844	0.122504	0.0992665
		0.0293637	0.0510106	0.0465837	0.02063		0.0458025	0.0739322	0.0752012	0.063608		0.0770428	0.104336	0.112548	0.126078		0.0578319	0.137169	0.184859	0.256465		0.040404	0.0884236	0.126787	0.35787		0.0322121	0.0808186	0.0974862	0.152521		0.0212678	0.0768756	0.0887346	0.0773
		0.0469688	0.0480924	0.0225179	0.025909		0.060141	0.0567726	0.0571145	0.067247		0.0738604	0.0838215	0.108388	0.127415		0.060819	0.0701863	0.194961	0.244895		0.0646965	0.0584937	0.162838	0.315245		0.0660165	0.0575154	0.0841065	0.202013		0.0717937	0.0555106	0.0532946	0.112678
		0.030188	0.034074	0.0363	0.0232794		0.043168	0.047442	0.054365	0.0502641		0.062429	0.073415	0.113354	0.115512		0.064164	0.082771	0.158399	0.255409		0.046285	0.078507	0.065659	0.228445		0.03744	0.079198	0.035932	0.0547553		0.035607	0.085792	0.039452	0.0277477
		0.0585659	0.0741	0.0406541	0.032894		0.0731805	0.103	0.0650302	0.071592		0.103595	0.151	0.118891	0.13179		0.112099	0.212	0.193593	0.253268		0.0649226	0.123	0.148951	0.302879		0.0637733	0.113	0.0484172	0.120546		0.0569501	0.115	0.0422648	0.11406
		0.0400126	0.0575277	0.00154082	0.050122		0.0606485	0.0749114	0.050263	0.073318		0.0794114	0.136259	0.116354	0.121956		0.0616821	0.131158	0.17995	0.228192		0.0575714	0.122021	0.168507	0.282645		0.0541102	0.127742	0.0918531	0.206717		0.0448322	0.147087	0.088873	0.126945
		0.052	0.036984	0.058222	0.0228441		0.0663	0.062399	0.06635	0.0671452		0.0821	0.111884	0.108363	0.1453		0.0668	0.191597	0.175251	0.246188		0.0689	0.10377	0.093163	0.285384		0.0645	0.063174	0.062246	0.158418		0.0597	0.056951	0.056027	0.121438
		0.0442979	0.0457543	0.0128	0.029361		0.0567248	0.0611059	0.0475	0.05707		0.074329	0.0964664	0.104	0.116363		0.0718742	0.134598	0.184	0.223518		0.0598299	0.0798861	0.186	0.230928		0.0543358	0.0662714	0.0958	0.079498		0.0498048	0.0406957	0.0662	0.053512
			0.0516342		0.021875			0.0740312		0.051418			0.127845		0.099902			0.158709		0.187611			0.0630764		0.182912			0.0481182		0.095076			0.0391024		0.071072
			0.037606		0.0418522			0.049871		0.0608732			0.068125		0.114434			0.065961		0.254435			0.053092		0.285668			0.05282		0.132834			0.050789		0.095367

[truncated: 40 more sheets: Fig4e, Fig4f, Fig5e, Fig5i, Fig5f, Fig6h, Fig6i, Fig7b, Fig7d, Fig7h, Fig7k, Fig8f, Fig8h, Fig9c, Fig9d, Fig9f, Fig9g, Fig10 g,h,i, SuppFig1c, SuppFig3b …]
